# Supplementary material for: Deep learning-assisted comparative analysis of animal trajectories with DeepHL
Source: Nat Commun. 2020 Oct 20;11:5316. doi: 10.1038/s41467-020-19105-0 (PMC7576204; doi:10.1038/s41467-020-19105-0)
Supplement: Supplementary file 4 — Supplementary Data 1 [file 41467_2020_19105_MOESM4_ESM.zip]

Archive with 7 entries (6 files):
- SupplementaryData_DeepHL/
- SupplementaryData_DeepHL/wormdata.zip
- SupplementaryData_DeepHL/beetle_data_for_paper.zip
- SupplementaryData_DeepHL/cricket_data_for_paper.zip
- SupplementaryData_DeepHL/seabird_data_for_paper.zip
- SupplementaryData_DeepHL/mouse_data_for_paper.zip
- datasets.txt
