# Supplementary material for: Deep learning-assisted comparative analysis of animal trajectories with DeepHL
Source: Nat Commun. 2020 Oct 20;11:5316. doi: 10.1038/s41467-020-19105-0 (PMC7576204; doi:10.1038/s41467-020-19105-0)
Supplement: Supplementary file 4 — Supplementary Data 1 [file 41467_2020_19105_MOESM4_ESM.zip › datasets.txt]

Unit conversion of trajectory data

Mouse: multiplying 0.2 to cm

Beetle: 
 x: multiplying 0.087331 to mm
 y: multiplying 0.09135 to mm
