# Supplementary material for: Deep learning-assisted comparative analysis of animal trajectories with DeepHL
Source: Nat Commun. 2020 Oct 20;11:5316. doi: 10.1038/s41467-020-19105-0 (PMC7576204; doi:10.1038/s41467-020-19105-0)
Supplement: Supplementary file 6 — Supplementary Software 1 [file 41467_2020_19105_MOESM6_ESM.zip]

Archive with 13 entries (12 files):
- DeepHL_python/
- DeepHL_python/activation_node.py
- DeepHL_python/constant_value.py
- DeepHL_python/histogram.py
- DeepHL_python/io_utils.py
- DeepHL_python/LSTM_model.py
- DeepHL_python/map_utils.py
- DeepHL_python/plot_trajectory.py
- DeepHL_python/preprocessing.py
- DeepHL_python/README.md
- DeepHL_python/test.py
- DeepHL_python/train.py
- DeepHL_python/__init__.py
