# Supplementary material for: Deep learning-assisted comparative analysis of animal trajectories with DeepHL
Source: Nat Commun. 2020 Oct 20;11:5316. doi: 10.1038/s41467-020-19105-0 (PMC7576204; doi:10.1038/s41467-020-19105-0)
Supplement: Supplementary file 8 — Source Data [file 41467_2020_19105_MOESM8_ESM.xlsx]

## Sheet: Fig.3
Class	Frequency of dominant speed frequency (Hz)
Control	0.117188
Control	0.117188
Control	0.117188
Control	0.117188
Control	0.117188
Control	0.117188
Control	0.117188
Control	0.117188
Control	0.117188
Control	0.117188
Control	0.117188
Control	0.117188
Control	0.117188
Control	0.117188
Control	0.117188
Control	0.203125
Control	0.203125
Control	0.203125
Control	0.203125
Control	0.203125
Control	0.203125
Control	0.203125
Control	0.203125
Control	0.179688
Control	0.179688
Control	0.179688
Control	0.179688
Control	0.179688
Control	0.179688
Control	0.179688
Control	0.179688
Control	0.179688
Control	0.179688
Control	0.179688
Control	0.179688
Control	0.179688
Control	0.179688
Control	0.179688
Control	0.179688
Control	0.179688
Control	0.179688
Control	0.179688
Control	0.179688
Control	0.179688
Control	0.179688
Control	0.0703125
Control	0.0703125
Control	0.0703125
Control	0.0703125
Control	0.0703125
Control	0.0703125
Control	0.0703125
Control	0.0703125
Control	0.0703125
Control	0.0703125
Control	0.0703125
Control	0.0703125
Control	0.0703125
Control	0.0625
Control	0.0625
Control	0.0625
Control	0.0625
Control	0.0625
Control	0.0625
Control	0.0625
Control	0.0625
Control	0.0625
Control	0.0625
Control	0.0625
Control	0.0625
Control	0.0625
Control	0.0625
Control	0.0625
Control	0.0625
Control	0.0625
Control	0.0625
Control	0.0625
Control	0.0625
Control	0.0625
Control	0.0625
Control	0.0625
Control	0.0625
Control	0.0625
Control	0.0625
Control	0.0625
Control	0.0625
Control	0.0625
Control	0.0625
Control	0.0625
Control	0.0625
Control	0.0625
Control	0.0625
Control	0.0625
Control	0.0625
Control	0.0625
Control	0.0625
Control	0.0625
Control	0.0625
Control	0.0625
Control	0.0625
Control	0.0625
Control	0.0625
Control	0.0625
Control	0.0625
Control	0.0625
Control	0.0625
Control	0.0625
Control	0.0625
Control	0.0625
Control	0.0625
Control	0.0625
Control	0.0625
Control	0.0625
Control	0.0625
Control	0.0625
Control	0.0625
Control	0.0625
Control	0.0625
Control	0.0625
Control	0.0625
Control	0.0625
Control	0.0625
Control	0.0625
Control	0.0625
Control	0.0625
Control	0.0625
Control	0.0625
Control	0.0625
Control	0.0625
Control	0.0625
Control	0.0625
Control	0.0625
Control	0.0625
Control	0.0625
Control	0.0625
Control	0.0625
Control	0.15625
Control	0.15625
Control	0.15625
Control	0.15625
Control	0.15625
Control	0.15625
Control	0.15625
Control	0.15625
Control	0.15625
Control	0.15625
Control	0.15625
Control	0.15625
Control	0.15625
Control	0.15625
Control	0.15625
Control	0.15625
Control	0.15625
Control	0.15625
Control	0.15625
Control	0.15625
Control	0.15625
Control	0.15625
Control	0.15625
Control	0.15625
Control	0.15625
Control	0.15625
Control	0.15625
Control	0.15625
Control	0.15625
Control	0.15625
Control	0.15625
Control	0.15625
Control	0.15625
Control	0.15625
Control	0.15625
Control	0.15625
Control	0.15625
Control	0.15625
Control	0.15625
Control	0.15625
Control	0.15625
Control	0.15625
Control	0.15625
Control	0.15625
Control	0.15625
Control	0.15625
Control	0.15625
Control	0.15625
Control	0.0625
Control	0.0625
Control	0.0625
Control	0.0625
Control	0.0625
Control	0.0625
Control	0.0625
Control	0.0625
Control	0.0625
Control	0.0625
Control	0.0625
Control	0.0625
Control	0.0625
Control	0.0625
Control	0.0625
Control	0.0625
Control	0.0625
Control	0.0625
Control	0.0625
Control	0.0625
Control	0.0625
Control	0.0625
Control	0.0625
Control	0.0625
Control	0.0625
Control	0.0625
Control	0.0625
Control	0.0625
Control	0.0625
Control	0.0625
Control	0.0625
Control	0.0625
Control	0.0625
Control	0.0625
Control	0.0625
Control	0.0625
Control	0.0625
Control	0.0625
Control	0.0625
Control	0.0625
Control	0.0625
Control	0.0625
Control	0.0625
Control	0.0625
Control	0.101562
Control	0.101562
Control	0.0546875
Control	0.0546875
Control	0.0546875
Control	0.0546875
Control	0.0546875
Control	0.0546875
Control	0.0546875
Control	0.0546875
Control	0.0546875
Control	0.0546875
Control	0.101562
Control	0.101562
Control	0.101562
Control	0.101562
Control	0.101562
Control	0.101562
Control	0.101562
Control	0.101562
Control	0.101562
Control	0.101562
Control	0.101562
Control	0.101562
Control	0.101562
Control	0.0546875
Control	0.0546875
Control	0.109375
Control	0.109375
Control	0.109375
Control	0.109375
Control	0.109375
Control	0.109375
Control	0.109375
Control	0.109375
Control	0.109375
Control	0.109375
Control	0.109375
Control	0.109375
Control	0.109375
Control	0.109375
Control	0.109375
Control	0.109375
Control	0.109375
Control	0.109375
Control	0.109375
Control	0.109375
Control	0.109375
Control	0.109375
Control	0.109375
Control	0.109375
Control	0.109375
Control	0.109375
Control	0.109375
Control	0.109375
Control	0.109375
Control	0.109375
Control	0.109375
Control	0.109375
Control	0.109375
Control	0.109375
Control	0.109375
Control	0.109375
Control	0.109375
Control	0.109375
Control	0.109375
Control	0.109375
Control	0.109375
Control	0.109375
Control	0.109375
Control	0.109375
Control	0.0234375
Control	0.0234375
Control	0.0234375
Control	0.0234375
Control	0.0234375
Control	0.0234375
Control	0.0234375
Control	0.0234375
Control	0.0234375
Control	0.0234375
Control	0.0234375
Control	0.0234375
Control	0.0234375
Control	0.0234375
Control	0.0234375
Control	0.0234375
Control	0.0234375
Control	0.0234375
Control	0.0234375
Control	0.0234375
Control	0.0703125
Control	0.0703125
Control	0.0703125
Control	0.0703125
Control	0.0703125
Control	0.0703125
Control	0.0703125
Control	0.0703125
Control	0.0703125
Control	0.0703125
Control	0.0703125
Control	0.0703125
Control	0.0703125
Control	0.0703125
Control	0.0703125
Control	0.0703125
Control	0.0703125
Control	0.0703125
Control	0.0703125
Control	0.0703125
Control	0.0703125
Control	0.0703125
Control	0.0703125
Control	0.0703125
Control	0.0703125
Control	0.0703125
Control	0.0703125
Control	0.0703125
Control	0.0703125
Control	0.0703125
Control	0.0703125
Control	0.0703125
Control	0.0703125
Control	0.0703125
Control	0.0703125
Control	0.0703125
Control	0.0703125
Control	0.0703125
Control	0.0703125
Control	0.0703125
Control	0.0703125
Control	0.0703125
Control	0.0703125
Control	0.0703125
Control	0.0703125
Control	0.0703125
Control	0.0703125
Control	0.0703125
Control	0.0703125
Control	0.0703125
Control	0.0703125
Control	0.0703125
Control	0.0703125
Control	0.0703125
Control	0.0703125
Control	0.0703125
Control	0.0703125
Control	0.0703125
Control	0.0703125
Control	0.0703125
Control	0.0703125
Control	0.0703125
Control	0.0703125
Control	0.0703125
Control	0.0703125
Control	0.0703125
Control	0.0703125
Control	0.078125
Control	0.078125
Control	0.078125
Control	0.078125
Control	0.078125
Control	0.078125
Control	0.078125
Control	0.078125
Control	0.078125
Control	0.078125
Control	0.078125
Control	0.078125
Control	0.078125
Control	0.078125
Control	0.078125
Control	0.109375
Control	0.109375
Control	0.109375
Control	0.109375
Control	0.109375
Control	0.109375
Control	0.109375
Control	0.109375
Control	0.109375
Control	0.109375
Control	0.109375
Control	0.109375
Control	0.109375
Control	0.109375
Control	0.109375
Control	0.0625
Control	0.0625
Control	0.0625
Control	0.0625
Control	0.0625
Control	0.0625
Control	0.0625
Control	0.0625
Control	0.0625
Control	0.0625
Control	0.0625
Control	0.0625
Control	0.0625
Control	0.0625
Control	0.0625
Control	0.0625
Control	0.0625
Control	0.0625
Control	0.0625
Control	0.0625
Control	0.0625
Control	0.0625
Control	0.0625
Control	0.132812
Control	0.132812
Control	0.132812
Control	0.132812
Control	0.132812
Control	0.132812
Control	0.132812
Control	0.132812
Control	0.132812
Control	0.132812
Control	0.132812
Control	0.132812
Control	0.132812
Control	0.132812
Control	0.132812
Control	0.125
Control	0.125
Control	0.125
Control	0.125
Control	0.125
Control	0.125
Control	0.125
Control	0.125
Control	0.125
Control	0.125
Control	0.125
Control	0.125
Control	0.125
Control	0.125
Control	0.125
Control	0.125
Control	0.125
Control	0.015625
Control	0.015625
Control	0.117188
Control	0.117188
Control	0.117188
Control	0.117188
Control	0.117188
Control	0.117188
Control	0.117188
Control	0.117188
Control	0.117188
Control	0.117188
Control	0.117188
Control	0.117188
Control	0.117188
Control	0.117188
Control	0.117188
Control	0.015625
Control	0.015625
Control	0.015625
Control	0.015625
Control	0.015625
Control	0.015625
Control	0.015625
Control	0.015625
Control	0.015625
Control	0.015625
Control	0.015625
Control	0.015625
Control	0.015625
Control	0.015625
Control	0.015625
Control	0.015625
Control	0.015625
Control	0.015625
Control	0.015625
Control	0.015625
Control	0.0703125
Control	0.0703125
Control	0.0703125
Control	0.0703125
Control	0.0703125
Control	0.0703125
Control	0.0703125
Control	0.0703125
Control	0.0703125
Control	0.0703125
Control	0.0703125
Control	0.0703125
Control	0.0703125
Control	0.0703125
Control	0.0703125
Control	0.0703125
Control	0.0703125
Control	0.0703125
Control	0.0703125
Control	0.0703125
Control	0.0703125
Control	0.0703125
Control	0.0703125
Control	0.0703125
Control	0.0703125
Control	0.0703125
Control	0.0703125
Control	0.0703125
Control	0.164062
Control	0.164062
Control	0.164062
Control	0.164062
Control	0.164062
Control	0.164062
Control	0.164062
Control	0.164062
Control	0.164062
Control	0.03125
Control	0.03125
Control	0.03125
Control	0.03125
Control	0.03125
Control	0.03125
Control	0.03125
Control	0.03125
Control	0.03125
Control	0.03125
Control	0.03125
Control	0.03125
Control	0.03125
Control	0.03125
Control	0.03125
Control	0.03125
Control	0.03125
Control	0.03125
Control	0.03125
Control	0.03125
Control	0.03125
Control	0.03125
Control	0.03125
Control	0.03125
Control	0.03125
Control	0.03125
Control	0.03125
Control	0.03125
Control	0.03125
Control	0.03125
Control	0.03125
Control	0.03125
Control	0.03125
Control	0.03125
Control	0.03125
Control	0.03125
Control	0.03125
Control	0.03125
Control	0.03125
Control	0.03125
Control	0.03125
Control	0.03125
Control	0.03125
Control	0.03125
Control	0.03125
Control	0.03125
Control	0.03125
Control	0.03125
Control	0.03125
Control	0.03125
Control	0.03125
Control	0.03125
Control	0.03125
Control	0.03125
Control	0.03125
Control	0.03125
Control	0.03125
Control	0.03125
Control	0.03125
Control	0.03125
Control	0.03125
Control	0.03125
Control	0.03125
Control	0.03125
Control	0.03125
Control	0.03125
Control	0.03125
Control	0.03125
Control	0.03125
Control	0.03125
Control	0.03125
Control	0.03125
Control	0.03125
Control	0.03125
Control	0.03125
Control	0.03125
Control	0.03125
Control	0.03125
Control	0.03125
Control	0.03125
Control	0.03125
Control	0.03125
Control	0.078125
Control	0.078125
Control	0.078125
Control	0.078125
Control	0.078125
Control	0.078125
Control	0.078125
Control	0.078125
Control	0.078125
Control	0.046875
Control	0.046875
Control	0.046875
Control	0.046875
Control	0.046875
Control	0.046875
Control	0.046875
Control	0.046875
Control	0.046875
Control	0.046875
Control	0.046875
Control	0.046875
Control	0.046875
Control	0.078125
Control	0.078125
Control	0.078125
Control	0.078125
Control	0.078125
Control	0.078125
Control	0.078125
Control	0.078125
Control	0.078125
Control	0.078125
Control	0.078125
Control	0.078125
Control	0.078125
Control	0.078125
Control	0.078125
Control	0.078125
Control	0.078125
Control	0.078125
Control	0.078125
Control	0.078125
Control	0.078125
Control	0.078125
Control	0.078125
Control	0.078125
Control	0.078125
Control	0.078125
Control	0.078125
Control	0.078125
Control	0.078125
Control	0.078125
Control	0.078125
Control	0.078125
Control	0.078125
Control	0.078125
Control	0.0859375
Control	0.0859375
Control	0.0859375
Control	0.0859375
Control	0.0859375
Control	0.0859375
Control	0.0859375
Control	0.0859375
Control	0.0859375
Control	0.0859375
Control	0.0859375
Control	0.0859375
Control	0.0859375
Control	0.0859375
Control	0.0859375
Control	0.0859375
Control	0.0859375
Control	0.0859375
Control	0.0859375
Control	0.0859375
Control	0.0859375
Control	0.0859375
Control	0.0859375
Control	0.078125
Control	0.078125
Control	0.078125
Control	0.078125
Control	0.078125
Control	0.078125
Control	0.078125
Control	0.078125
Control	0.078125
Control	0.078125
Control	0.078125
Control	0.078125
Control	0.078125
Control	0.078125
Control	0.078125
Control	0.078125
Control	0.078125
Control	0.078125
Control	0.078125
Control	0.078125
Control	0.078125
Control	0.078125
Control	0.078125
Control	0.078125
Control	0.078125
Control	0.078125
Control	0.078125
Control	0.078125
Control	0.078125
Control	0.078125
Control	0.078125
Control	0.078125
Control	0.078125
Control	0.078125
Control	0.078125
Control	0.078125
Control	0.078125
Control	0.078125
Control	0.078125
Control	0.078125
Control	0.078125
Control	0.078125
Control	0.078125
Control	0.078125
Control	0.078125
Control	0.132812
Control	0.132812
Control	0.132812
Control	0.125
Control	0.125
Control	0.125
Control	0.125
Control	0.125
Control	0.125
Control	0.125
Control	0.125
Control	0.125
Control	0.125
Control	0.125
Control	0.125
Control	0.125
Control	0.125
Control	0.125
Control	0.125
Control	0.125
Control	0.125
Control	0.125
Control	0.125
Control	0.125
Control	0.125
Control	0.125
Control	0.125
Control	0.125
Control	0.125
Control	0.125
Control	0.125
Control	0.125
Control	0.125
Control	0.132812
Control	0.132812
Control	0.132812
Control	0.132812
Control	0.132812
Control	0.132812
Control	0.132812
Control	0.132812
Control	0.132812
Control	0.132812
Control	0.132812
Control	0.132812
Control	0.0859375
Control	0.0859375
Control	0.0859375
Control	0.0859375
Control	0.0859375
Control	0.0859375
Control	0.0859375
Control	0.0859375
Control	0.0859375
Control	0.0859375
Control	0.0859375
Control	0.0859375
Control	0.0859375
Control	0.0859375
Control	0.0859375
Control	0.0859375
Control	0.0859375
Control	0.0859375
Control	0.0859375
Control	0.0859375
Control	0.0859375
Control	0.101562
Control	0.101562
Control	0.101562
Control	0.101562
Control	0.101562
Control	0.09375
Control	0.09375
Control	0.09375
Control	0.09375
Control	0.09375
Control	0.09375
Control	0.09375
Control	0.09375
Control	0.09375
Control	0.09375
Control	0.09375
Control	0.09375
Control	0.09375
Control	0.09375
Control	0.09375
Control	0.09375
Control	0.09375
Control	0.09375
Control	0.09375
Control	0.09375
Control	0.09375
Control	0.09375
Control	0.09375
Control	0.09375
Control	0.09375
Control	0.09375
Control	0.09375
Control	0.09375
Control	0.09375
Control	0.09375
Control	0.09375
Control	0.09375
Control	0.09375
Control	0.09375
Control	0.09375
Control	0.09375
Control	0.09375
Control	0.09375
Control	0.09375
Control	0.09375
Control	0.09375
Control	0.09375
Control	0.09375
Control	0.09375
Control	0.09375
Control	0.09375
Control	0.09375
Control	0.09375
Control	0.09375
Control	0.09375
Control	0.09375
Control	0.09375
Control	0.09375
Control	0.09375
Control	0.09375
Control	0.09375
Control	0.09375
Control	0.09375
Control	0.09375
Control	0.09375
Control	0.09375
Control	0.09375
Control	0.09375
Control	0.09375
Control	0.09375
Control	0.09375
Control	0.09375
Control	0.09375
Control	0.09375
Control	0.09375
Control	0.09375
Control	0.09375
Control	0.09375
Control	0.09375
Control	0.09375
Control	0.09375
Control	0.09375
Control	0.09375
Control	0.09375
Control	0.09375
Control	0.09375
Control	0.09375
Control	0.09375
Control	0.09375
Control	0.09375
Control	0.09375
Control	0.09375
Control	0.09375
Control	0.09375
Control	0.09375
Control	0.09375
Control	0.09375
Control	0.09375
Control	0.09375
Control	0.09375
Control	0.09375
Control	0.09375
Control	0.09375
Control	0.09375
Control	0.09375
Control	0.09375
Control	0.09375
Control	0.09375
Control	0.09375
Control	0.09375
Control	0.09375
Control	0.09375
Control	0.09375
Control	0.09375
Control	0.09375
Control	0.09375
Control	0.09375
Control	0.09375
Control	0.09375
Control	0.09375
Control	0.0859375
Control	0.0859375
Control	0.0859375
Control	0.0859375
Control	0.0859375
Control	0.0859375
Control	0.0859375
Control	0.0859375
Control	0.0859375
Control	0.0234375
Control	0.0234375
Control	0.0234375
Control	0.0234375
Control	0.0234375
Control	0.0234375
Control	0.0234375
Control	0.0234375
Control	0.0234375
Control	0.0234375
Control	0.0234375
Control	0.0234375
Control	0.0234375
Control	0.0234375
Control	0.0234375
Control	0.0234375
Control	0.0234375
Control	0.0234375
Control	0.0234375
Control	0.0234375
Control	0.0234375
Control	0.0234375
Control	0.0234375
Control	0.0234375
Control	0.0234375
Control	0.0234375
Control	0.0234375
Control	0.0234375
Control	0.0234375
Control	0.0234375
Control	0.0234375
Control	0.0234375
Control	0.0234375
Control	0.0234375
Control	0.0234375
Control	0.0234375
Control	0.0234375
Control	0.015625
Control	0.015625
Control	0.015625
Control	0.015625
Control	0.015625
Control	0.015625
Control	0.015625
Control	0.015625
Control	0.015625
Control	0.015625
Control	0.015625
Control	0.015625
Control	0.015625
Control	0.015625
Control	0.015625
Control	0.015625
Control	0.015625
Control	0.015625
Control	0.015625
Control	0.015625
Control	0.015625
Control	0.015625
Control	0.015625
Control	0.015625
Control	0.015625
Control	0.015625
Control	0.015625
Control	0.015625
Control	0.015625
Control	0.015625
Control	0.015625
Control	0.015625
Control	0.015625
Control	0.015625
Control	0.015625
Control	0.109375
Control	0.109375
Control	0.109375
Control	0.109375
Control	0.109375
Control	0.109375
Control	0.109375
Control	0.109375
Control	0.109375
Control	0.0234375
Control	0.0234375
Control	0.0234375
Control	0.0234375
Control	0.0234375
Control	0.0234375
Control	0.0234375
Control	0.0234375
Control	0.0234375
Control	0.0234375
Control	0.0234375
Control	0.0234375
Control	0.0234375
Control	0.0234375
Control	0.0234375
Control	0.0234375
Control	0.0234375
Control	0.0234375
Control	0.0234375
Control	0.0625
Control	0.0625
Control	0.0625
Control	0.0625
Control	0.0625
Control	0.0625
Control	0.0625
Control	0.0625
Control	0.0625
Control	0.0625
Control	0.0625
Control	0.0625
Control	0.0625
Control	0.0625
Control	0.0625
Control	0.0625
Control	0.0625
Control	0.0625
Control	0.0625
Control	0.0625
Control	0.0625
Control	0.0625
Control	0.0625
Control	0.0625
Control	0.0625
Control	0.0625
Control	0.0625
Control	0.0625
Control	0.0625
Control	0.148438
Control	0.148438
Control	0.148438
Control	0.148438
Control	0.0546875
Control	0.0546875
Control	0.0546875
Control	0.0546875
Control	0.0546875
Control	0.0546875
Control	0.0546875
Control	0.0546875
Control	0.0546875
Control	0.0546875
Control	0.0546875
Control	0.0546875
Control	0.0546875
Control	0.0546875
Control	0.0546875
Control	0.0546875
Control	0.0546875
Control	0.0546875
Control	0.0546875
Control	0.0546875
Control	0.0546875
Control	0.0546875
Control	0.0546875
Control	0.0546875
Control	0.0546875
Control	0.0546875
Control	0.0546875
Control	0.0546875
Control	0.0546875
Control	0.0546875
Control	0.0546875
Control	0.0546875
Control	0.0546875
Control	0.0546875
Control	0.0546875
Control	0.0546875
Control	0.0546875
Control	0.0546875
Control	0.0546875
Control	0.0546875
Control	0.0546875
Control	0.0546875
Control	0.0546875
Control	0.0546875
Control	0.0546875
Control	0.0546875
Control	0.0546875
Control	0.0546875
Control	0.0546875
Control	0.0546875
Control	0.0546875
Control	0.0546875
Control	0.0546875
Control	0.0546875
Control	0.0546875
Control	0.0546875
Control	0.0546875
Control	0.0546875
Control	0.0546875
Control	0.0546875
Control	0.0546875
Control	0.0546875
Control	0.0546875
Control	0.0546875
Control	0.0546875
Control	0.0546875
Control	0.0546875
Control	0.0546875
Control	0.0546875
Control	0.0546875
Control	0.0546875
Control	0.03125
Control	0.03125
Control	0.03125
Control	0.03125
Control	0.03125
Control	0.03125
Control	0.03125
Control	0.03125
Control	0.03125
Control	0.03125
Control	0.03125
Control	0.03125
Control	0.03125
Control	0.015625
Control	0.015625
Control	0.015625
Control	0.015625
Control	0.015625
Control	0.015625
Control	0.015625
Control	0.015625
Control	0.015625
Control	0.015625
Control	0.015625
Control	0.015625
Control	0.015625
Control	0.015625
Control	0.015625
Control	0.0234375
Control	0.0234375
Control	0.0234375
Control	0.0234375
Control	0.0234375
Control	0.0234375
Control	0.0234375
Control	0.0234375
Control	0.0234375
Control	0.0234375
Control	0.0234375
Control	0.0234375
Control	0.0234375
Control	0.0234375
Control	0.0234375
Control	0.0234375
Control	0.0234375
Control	0.0234375
Control	0.0234375
Control	0.0234375
Control	0.0234375
Control	0.0234375
Control	0.0234375
Control	0.0234375
Control	0.0234375
Control	0.0234375
Control	0.0234375
Control	0.0234375
Control	0.0234375
Control	0.0234375
Control	0.0234375
Control	0.0234375
Control	0.015625
Control	0.015625
Control	0.015625
Control	0.015625
Control	0.015625
Control	0.015625
Control	0.015625
Control	0.015625
Control	0.015625
Control	0.015625
Control	0.015625
Control	0.015625
Control	0.015625
Control	0.015625
Control	0.015625
Control	0.015625
Control	0.015625
Control	0.015625
Control	0.015625
Control	0.015625
Control	0.015625
Control	0.015625
Control	0.015625
Control	0.015625
Control	0.015625
Control	0.015625
Control	0.015625
Control	0.015625
Control	0.015625
Control	0.015625
Control	0.015625
Control	0.015625
Control	0.015625
Control	0.015625
Control	0.015625
Control	0.0859375
Control	0.0859375
Control	0.0859375
Control	0.0859375
Control	0.0859375
Control	0.0859375
Control	0.0859375
Control	0.0859375
Control	0.0859375
Control	0.0859375
Control	0.0859375
Control	0.0859375
Control	0.0859375
Control	0.0859375
Control	0.0859375
Control	0.0859375
Control	0.0859375
Control	0.0859375
Control	0.0859375
Control	0.0859375
Control	0.0859375
Control	0.0859375
Control	0.0859375
Control	0.0859375
Control	0.0859375
Control	0.0859375
Control	0.0859375
Control	0.0859375
Control	0.0859375
Control	0.0859375
Control	0.0859375
Control	0.0859375
Control	0.0859375
Control	0.0859375
Control	0.0859375
Control	0.0859375
Control	0.0859375
Control	0.0859375
Control	0.0859375
Control	0.0859375
Control	0.0859375
Control	0.0859375
Control	0.0859375
Control	0.0859375
Control	0.0859375
Control	0.078125
Control	0.078125
Control	0.078125
Control	0.078125
Control	0.078125
Control	0.078125
Control	0.078125
Control	0.078125
Control	0.078125
Control	0.078125
Control	0.078125
Control	0.078125
Control	0.078125
Control	0.078125
Control	0.078125
Control	0.078125
Control	0.078125
Control	0.078125
Control	0.078125
Control	0.078125
Control	0.078125
Control	0.078125
Control	0.078125
Control	0.078125
Control	0.078125
Control	0.078125
Control	0.078125
Control	0.078125
Control	0.078125
Control	0.078125
Control	0.078125
Control	0.078125
Control	0.078125
Control	0.078125
Control	0.078125
Control	0.078125
Control	0.09375
Control	0.09375
Control	0.09375
Control	0.09375
Control	0.09375
Control	0.09375
Control	0.09375
Control	0.09375
Control	0.09375
Control	0.09375
Control	0.09375
Control	0.09375
Control	0.09375
Control	0.09375
Control	0.09375
Control	0.09375
Control	0.09375
Control	0.09375
Control	0.09375
Control	0.09375
Control	0.015625
Control	0.015625
Control	0.015625
Control	0.015625
Control	0.015625
Control	0.015625
Control	0.015625
Control	0.015625
Control	0.015625
Control	0.015625
Control	0.015625
Control	0.015625
Control	0.015625
Control	0.015625
Control	0.0859375
Control	0.0859375
Control	0.0859375
Control	0.0859375
Control	0.0859375
Control	0.0859375
Control	0.0859375
Control	0.0859375
Control	0.0859375
Control	0.0859375
Control	0.0859375
Control	0.0859375
Control	0.0859375
Control	0.0859375
Control	0.0859375
Control	0.0859375
Control	0.0859375
Control	0.0859375
Control	0.0859375
Control	0.0859375
Control	0.0859375
Control	0.0859375
Control	0.0859375
Control	0.0859375
Control	0.0859375
Control	0.0859375
Control	0.0859375
Control	0.0859375
Control	0.0859375
Control	0.0859375
Control	0.0859375
Control	0.0859375
Control	0.0859375
Control	0.0859375
Control	0.0859375
Control	0.0859375
Control	0.0859375
Control	0.0859375
Control	0.0859375
Control	0.0859375
Control	0.0859375
Control	0.0859375
Control	0.0859375
Control	0.0859375
Control	0.0859375
Control	0.0859375
Control	0.0859375
Control	0.0859375
Control	0.015625
Control	0.015625
Control	0.015625
Control	0.015625
Control	0.015625
Control	0.015625
Control	0.015625
Control	0.015625
Control	0.015625
Control	0.015625
Control	0.015625
Control	0.195312
Control	0.195312
Control	0.195312
Control	0.195312
Control	0.195312
Control	0.195312
Control	0.195312
Control	0.195312
Control	0.195312
Control	0.195312
Control	0.195312
Control	0.195312
Control	0.09375
Control	0.09375
Control	0.09375
Control	0.09375
Control	0.09375
Control	0.09375
Control	0.015625
Control	0.015625
Control	0.015625
Control	0.015625
Control	0.015625
Control	0.015625
Control	0.015625
Control	0.015625
Control	0.015625
Control	0.015625
Control	0.015625
Control	0.015625
Control	0.015625
Control	0.015625
Control	0.015625
Control	0.015625
Control	0.015625
Control	0.015625
Control	0.015625
Control	0.015625
Control	0.015625
Control	0.015625
Control	0.015625
Control	0.015625
Control	0.015625
Control	0.015625
Control	0.015625
Control	0.015625
Control	0.015625
Control	0.015625
Control	0.015625
Control	0.015625
Control	0.015625
Control	0.015625
Control	0.015625
Control	0.015625
Control	0.015625
Control	0.015625
Control	0.046875
Control	0.0625
Control	0.0625
Control	0.0625
Control	0.0625
Control	0.0625
Control	0.0625
Control	0.0625
Control	0.0625
Control	0.0625
Control	0.0625
Control	0.0625
Control	0.0625
Control	0.0625
Control	0.0625
Control	0.0625
Control	0.0625
Control	0.0625
Control	0.0625
Control	0.0625
Control	0.0625
Control	0.0625
Control	0.0625
Control	0.0625
Control	0.0625
Control	0.0625
Control	0.0546875
Control	0.0546875
Control	0.0546875
Control	0.0546875
Control	0.0546875
Control	0.0546875
Control	0.0546875
Control	0.0546875
Control	0.0546875
Control	0.0546875
Control	0.0546875
Control	0.0546875
Control	0.0546875
Control	0.0546875
Control	0.0546875
Control	0.0546875
Control	0.0546875
Control	0.0546875
Control	0.0546875
Control	0.0546875
Control	0.0546875
Control	0.0546875
Control	0.0546875
Control	0.0546875
Control	0.0546875
Control	0.0546875
Control	0.0546875
Control	0.0546875
Control	0.0703125
Control	0.0703125
Control	0.0703125
Control	0.0703125
Control	0.0703125
Control	0.0703125
Control	0.0703125
Control	0.0703125
Control	0.0703125
Control	0.0703125
Control	0.0703125
Control	0.0703125
Control	0.0703125
Control	0.0703125
Control	0.0703125
Control	0.0703125
Control	0.0703125
Control	0.0703125
Control	0.0703125
Control	0.0703125
Control	0.0703125
Control	0.0703125
Control	0.0703125
Control	0.0703125
Control	0.0703125
Control	0.0703125
Control	0.0703125
Control	0.078125
Control	0.078125
Control	0.078125
Control	0.078125
Control	0.078125
Control	0.078125
Control	0.078125
Control	0.078125
Control	0.078125
Control	0.078125
Control	0.078125
Control	0.078125
Control	0.078125
Control	0.078125
Control	0.078125
Control	0.078125
Control	0.078125
Control	0.078125
Control	0.078125
Control	0.078125
Control	0.078125
Control	0.078125
Control	0.078125
Control	0.078125
Control	0.078125
Control	0.078125
Control	0.078125
Control	0.078125
Control	0.078125
Control	0.078125
Control	0.078125
Control	0.078125
Control	0.078125
Control	0.078125
Control	0.078125
Control	0.078125
Control	0.078125
Control	0.078125
Control	0.078125
Control	0.078125
Control	0.078125
Control	0.078125
Control	0.078125
Control	0.078125
Control	0.078125
Control	0.078125
Control	0.078125
Control	0.078125
Control	0.078125
Control	0.078125
Control	0.078125
Control	0.078125
Control	0.078125
Control	0.078125
Control	0.078125
Control	0.078125
Control	0.078125
Control	0.078125
Control	0.078125
Control	0.078125
Control	0.078125
Control	0.078125
Control	0.078125
Control	0.078125
Control	0.078125
Control	0.078125
Control	0.078125
Control	0.078125
Control	0.078125
Control	0.078125
Control	0.078125
Control	0.078125
Control	0.078125
Control	0.078125
Control	0.078125
Control	0.078125
Control	0.078125
Control	0.078125
Control	0.078125
Control	0.078125
Control	0.078125
Control	0.078125
Control	0.078125
Control	0.0703125
Control	0.0703125
Control	0.0703125
Control	0.0703125
Control	0.0703125
Control	0.0703125
Control	0.0703125
Control	0.0703125
Control	0.0703125
Control	0.0703125
Control	0.0703125
Control	0.0703125
Control	0.0703125
Control	0.0703125
Control	0.0703125
Control	0.0703125
Control	0.0703125
Control	0.0703125
Control	0.0703125
Control	0.0703125
Control	0.0703125
Control	0.0703125
Control	0.0703125
Control	0.0703125
Control	0.0703125
Control	0.0703125
Control	0.0703125
Control	0.0703125
Control	0.0703125
Control	0.0703125
Control	0.0703125
Control	0.0703125
Control	0.0703125
Control	0.0703125
Control	0.0703125
Control	0.0703125
Control	0.0703125
Control	0.0703125
Control	0.0703125
Control	0.0703125
Control	0.0703125
Control	0.0703125
Control	0.0703125
Control	0.0703125
Control	0.0703125
Control	0.0703125
Control	0.0703125
Control	0.0703125
Control	0.0703125
Control	0.0703125
Control	0.0703125
Control	0.0703125
Control	0.0703125
Control	0.0703125
Control	0.0703125
Control	0.0703125
Control	0.0703125
Control	0.0703125
Control	0.0703125
Control	0.0703125
Control	0.0703125
Control	0.0703125
Control	0.0703125
Control	0.0703125
Control	0.0703125
Control	0.0703125
Control	0.0703125
Control	0.0703125
Control	0.0703125
Control	0.0703125
Control	0.0703125
Control	0.0703125
Control	0.0703125
Control	0.0703125
Control	0.0703125
Control	0.0703125
Control	0.0703125
Control	0.0703125
Control	0.0703125
Control	0.0703125
Control	0.0703125
Control	0.0703125
Control	0.0703125
Control	0.0703125
Control	0.0703125
Control	0.0703125
Control	0.0703125
Control	0.0703125
Control	0.0703125
Control	0.0703125
Control	0.0703125
Control	0.0703125
Control	0.0703125
Control	0.0703125
Control	0.0703125
Control	0.0703125
Control	0.0703125
Control	0.0703125
Control	0.0703125
Control	0.0703125
Control	0.0703125
Control	0.0703125
Control	0.0703125
Control	0.0703125
Control	0.0703125
Control	0.0703125
Control	0.0703125
Control	0.0703125
Control	0.0703125
Control	0.0703125
Control	0.0703125
Control	0.0703125
Control	0.0703125
Control	0.0703125
Control	0.0703125
Control	0.0703125
Control	0.0703125
Control	0.0703125
Control	0.0703125
Control	0.0703125
Control	0.0703125
Control	0.0703125
Control	0.0703125
Control	0.0703125
Control	0.0703125
Control	0.0703125
Control	0.0703125
Control	0.0703125
Control	0.0703125
Control	0.0703125
Control	0.0703125
Control	0.0703125
Control	0.0703125
Control	0.0703125
Control	0.0703125
Control	0.0703125
Control	0.0703125
Control	0.0703125
Control	0.0703125
Control	0.0703125
Control	0.0703125
Control	0.0703125
Control	0.0703125
Control	0.0703125
Control	0.0703125
Control	0.0703125
Control	0.0703125
Control	0.0703125
Control	0.0703125
Control	0.0703125
Control	0.0703125
Control	0.0703125
Control	0.0703125
Control	0.0703125
Control	0.0703125
Control	0.0703125
Control	0.0703125
Control	0.09375
Control	0.09375
Control	0.09375
Control	0.09375
Control	0.09375
Control	0.09375
Control	0.09375
Control	0.09375
Control	0.09375
Control	0.09375
Control	0.09375
Control	0.09375
Control	0.09375
Control	0.09375
Control	0.09375
Control	0.09375
Control	0.09375
Control	0.09375
Control	0.09375
Control	0.09375
Control	0.09375
Control	0.0859375
Control	0.0859375
Control	0.0859375
Control	0.0859375
Control	0.0859375
Control	0.0859375
Control	0.0859375
Control	0.0859375
Control	0.0859375
Control	0.0859375
Control	0.0859375
Control	0.0859375
Control	0.0859375
Control	0.0859375
Control	0.0859375
Control	0.0859375
Control	0.0859375
Control	0.0703125
Control	0.0703125
Control	0.0703125
Control	0.0703125
Control	0.0703125
Control	0.0703125
Control	0.0703125
Control	0.0703125
Control	0.0703125
Control	0.0703125
Control	0.0859375
Control	0.0859375
Control	0.09375
Control	0.09375
Control	0.09375
Control	0.09375
Control	0.09375
Control	0.0625
Control	0.03125
Control	0.03125
Control	0.03125
Control	0.03125
Control	0.03125
Control	0.03125
Control	0.03125
Control	0.03125
Control	0.03125
Control	0.03125
Control	0.03125
Control	0.03125
Control	0.0703125
Control	0.0703125
Control	0.0703125
Control	0.0703125
Control	0.0703125
Control	0.0703125
Control	0.0703125
Control	0.0703125
Control	0.0703125
Control	0.109375
Control	0.109375
Control	0.109375
Control	0.109375
Control	0.109375
Control	0.109375
Control	0.109375
Control	0.109375
Control	0.109375
Control	0.109375
Control	0.109375
Control	0.109375
Control	0.109375
Control	0.109375
Control	0.109375
Control	0.101562
Control	0.101562
Control	0.101562
Control	0.101562
Control	0.125
Control	0.125
Control	0.125
Control	0.125
Control	0.125
Control	0.015625
Control	0.015625
Control	0.015625
Control	0.015625
Control	0.015625
Control	0.015625
Control	0.015625
Control	0.015625
Control	0.015625
Control	0.015625
Control	0.015625
Control	0.015625
Control	0.015625
Control	0.015625
Control	0.015625
Control	0.015625
Control	0.015625
Control	0.015625
Control	0.015625
Control	0.015625
Control	0.015625
Control	0.015625
Control	0.015625
Control	0.015625
Control	0.015625
Control	0.015625
Control	0.015625
Control	0.015625
Control	0.015625
Control	0.015625
Control	0.015625
Control	0.015625
Control	0.015625
Control	0.015625
Control	0.015625
Control	0.015625
Control	0.015625
Control	0.015625
Control	0.015625
Control	0.015625
Control	0.015625
Control	0.015625
Control	0.015625
Control	0.015625
Control	0.015625
Control	0.015625
Control	0.015625
Control	0.015625
Control	0.015625
Control	0.015625
Control	0.015625
Control	0.015625
Control	0.015625
Control	0.015625
Control	0.015625
Control	0.015625
Control	0.015625
Control	0.015625
Control	0.015625
Control	0.015625
Control	0.015625
Control	0.015625
Control	0.015625
Control	0.015625
Control	0.015625
Control	0.015625
Control	0.015625
Control	0.015625
Control	0.015625
Control	0.015625
Control	0.015625
Control	0.015625
Control	0.015625
Control	0.015625
Control	0.015625
Control	0.015625
Control	0.015625
Control	0.015625
Control	0.015625
Control	0.015625
Control	0.015625
Control	0.015625
Control	0.015625
Control	0.015625
Control	0.015625
Control	0.015625
Control	0.015625
Control	0.015625
Control	0.015625
Control	0.015625
Control	0.015625
Control	0.015625
Control	0.015625
Control	0.015625
Control	0.015625
Control	0.015625
Control	0.015625
Control	0.015625
Control	0.015625
Control	0.015625
Control	0.015625
Control	0.015625
[truncated: 150,535 more rows]

## Sheet: Fig.4
Ambulation speed			Fine movement speed			Maximum distance within a window
normal	pd		normal	pd		normal	pd
10.8315	3.74809		2.05311	1.23537		77.8505	2.95028
10.193	4.06854		1.88006	1.30525		71.2648	3.77981
4.2857	4.81781		1.6943	1.56855		3.69969	16.7866
5.82125	6.00362		1.34451	1.23876		8.22837	38.0676
5.42245	4.39029		2.27214	1.63263		67.9042	50.244
5.2426	5.1583		1.51734	1.4118		14.4399	22.5563
6.98519	5.08291		1.97318	2.06858		77.0244	3.94428
10.6663	4.15046		2.06803	1.2762		73.2566	4.66116
8.1241	4.32316		1.28925	1.2931		72.7801	8.18996
6.0186	6.21381		1.8987	1.65425		65.8725	52.6055
8.25693	5.43135		1.69917	1.6732		72.906	23.8819
6.61185	6.43883		1.42126	1.15069		44.783	60.1186
6.00282	5.48503		1.7467	1.35282		39.0905	15.3542
4.26235	4.80588		1.89855	1.15988		3.1073	12.079
4.74945	6.8833		2.00438	1.81056		31.5814	71.1642
7.1853	4.47764		1.56077	1.28111		48.8697	6.57339
7.91429	10.1995		1.92952	1.7656		73.0178	75.3166
8.02156	4.45584		1.69915	1.59218		75.8368	5.42549
9.37565	4.32714		1.50109	1.06107		72.2575	7.07214
7.71285	6.19582		2.00192	1.83268		76.9938	35.1155
8.43261	5.395		1.8284	1.57685		75.0723	47.4114
12.1927	4.78622		2.21292	1.79922		72.8412	56.5805
	3.33209			1.48846			3.38542
	3.55661			1.3576			2.88954
	7.03421			1.56264			56.2724
	3.38169			2.25623			8.63255
	3.42456			1.29018			3.95835
	5.89374			1.81777			61.5306
	3.57683			1.12303			3.72099
	4.37223			1.47856			4.0032

## Sheet: Fig.5
Strain	ID of beetle	Radian
Long	1	3.00449
Long	1	2.9921
Long	1	2.98477
Long	1	2.98202
Long	1	2.97662
Long	1	2.97097
Long	1	2.9675
Long	1	2.96591
Long	1	2.95849
Long	1	2.94516
Long	1	2.9411
Long	1	2.93833
Long	1	2.92776
Long	1	2.918
Long	1	2.918
Long	1	2.918
Long	1	2.91044
Long	1	2.91119
Long	1	2.90476
Long	1	2.90284
Long	1	2.89988
Long	1	2.89988
Long	1	2.89839
Long	1	2.89352
Long	1	2.89352
Long	1	2.88363
Long	1	2.88138
Long	1	2.8721
Long	1	2.8721
Long	1	2.8721
Long	1	2.8721
Long	1	2.8721
Long	1	2.86468
Long	1	2.86468
Long	1	2.86116
Long	1	2.85558
Long	1	2.85031
Long	1	2.84612
Long	1	2.8397
Long	1	2.83446
Long	1	2.83013
Long	1	2.82216
Long	1	2.72483
Long	1	2.72267
Long	1	2.71399
Long	1	2.70726
Long	1	2.69534
Long	1	2.66451
Long	1	2.6605
Long	1	2.6592
Long	1	2.6544
Long	1	2.65293
Long	1	2.64317
Long	1	2.63479
Long	1	2.59938
Long	1	2.59391
Long	1	2.58006
Long	1	2.57
Long	1	2.54008
Long	1	2.52313
Long	1	2.49069
Long	1	2.48921
Long	1	2.48648
Long	1	2.48385
Long	1	2.44792
Long	1	2.43449
Long	1	2.41701
Long	1	2.40726
Long	1	2.40464
Long	1	2.39383
Long	1	2.38618
Long	1	2.38058
Long	1	2.36021
Long	1	2.29999
Long	1	2.26669
Long	1	2.23948
Long	1	2.2214
Long	1	2.21531
Long	1	2.2129
Long	1	2.21861
Long	1	2.21605
Long	1	2.21293
Long	1	2.21213
Long	1	2.19876
Long	1	2.1975
Long	1	2.19761
Long	1	2.19354
Long	1	2.18875
Long	1	2.18915
Long	1	2.18626
Long	1	2.18269
Long	1	2.18284
Long	1	2.17561
Long	1	2.17
Long	1	2.15832
Long	1	2.15456
Long	1	2.14876
Long	1	2.14956
Long	1	2.14665
Long	1	2.14665
Long	1	2.14545
Long	1	2.14577
Long	1	2.14333
Long	1	2.13905
Long	1	2.13387
Long	1	2.13235
Long	1	2.13151
Long	1	2.12857
Long	1	2.12329
Long	1	2.11928
Long	1	2.11614
Long	1	2.11468
Long	1	2.10304
Long	1	2.10024
Long	1	2.09249
Long	1	2.09218
Long	1	2.09111
Long	1	2.08919
Long	1	2.08564
Long	1	2.0796
Long	1	2.07731
Long	1	2.07589
Long	1	2.07594
Long	1	2.0746
Long	1	2.07552
Long	1	2.07339
Long	1	2.06911
Long	1	2.06965
Long	1	2.07023
Long	1	2.06907
Long	1	2.06997
Long	1	2.06981
Long	1	2.06706
Long	1	2.06517
Long	1	2.06513
Long	1	2.06108
Long	1	2.05715
Long	1	2.05701
Long	1	2.05381
Long	1	2.05381
Long	1	2.03069
Long	1	2.02754
Long	1	2.02412
Long	1	2.02278
Long	1	2.022
Long	1	2.02064
Long	1	2.02148
Long	1	2.02232
Long	1	2.02215
Long	1	2.02215
Long	1	2.0205
Long	1	2.00505
Long	1	2.0063
Long	1	2.00602
Long	1	2.00354
Long	1	2.00437
Long	1	2.00469
Long	1	2.00508
Long	1	2.00317
Long	1	2.00317
Long	1	2.00399
Long	1	2.00462
Long	1	2.00332
Long	1	2.00294
Long	1	2.00557
Long	1	2.00663
Long	1	2.00618
Long	1	2.00806
Long	1	2.00886
Long	1	2.00999
Long	1	2.01238
Long	1	2.01369
Long	1	2.01543
Long	1	2.01575
Long	1	2.01654
Long	1	2.01681
Long	1	2.01916
Long	1	2.01867
Long	1	2.0173
Long	1	2.0189
Long	1	2.02191
Long	1	2.02365
Long	1	2.02428
Long	1	2.02582
Long	1	2.02435
Long	1	2.02435
Long	1	2.0261
Long	1	2.02711
Long	1	2.02623
Long	1	2.027
Long	1	2.02551
Long	1	2.02676
Long	1	2.02828
Long	1	2.02698
Long	1	2.02938
Long	1	2.02967
Long	1	2.03162
Long	1	2.03189
Long	1	2.0317
Long	1	2.03177
Long	1	2.03252
Long	1	2.0327
Long	1	2.03075
Long	1	2.03179
Long	1	2.03247
Long	1	2.03263
Long	1	2.03336
Long	1	2.03499
Long	1	2.03586
Long	1	2.03405
Long	1	2.03498
Long	1	2.03715
Long	1	2.03558
Long	1	2.03707
Long	1	2.03967
Long	1	2.03962
Long	1	2.0391
Long	1	2.03919
Long	1	2.03941
Long	1	2.03816
Long	1	2.03874
Long	1	2.03716
Long	1	2.03345
Long	1	2.03414
Long	1	2.03555
Long	1	2.03566
Long	1	2.03696
Long	1	2.03835
Long	1	2.04077
Long	1	2.0428
Long	1	2.04232
Long	1	2.04064
Long	1	2.03929
Long	1	2.04157
Long	1	2.04155
Long	1	2.039
Long	1	2.03737
Long	1	2.03931
Long	1	2.0399
Long	1	2.03943
Long	1	2.03999
Long	1	2.03651
Long	1	2.03336
Long	1	2.03647
Long	1	2.03426
Long	1	2.0359
Long	1	2.03916
Long	1	2.0383
Long	1	2.03257
Long	1	2.03183
Long	1	2.02729
Long	1	2.02709
Long	1	2.03012
Long	1	2.02974
Long	1	2.03088
Long	1	2.02826
Long	1	2.03585
Long	1	2.03212
Long	1	2.03064
Long	1	2.03119
Long	1	2.03109
Long	1	2.0368
Long	1	2.03611
Long	1	2.04185
Long	1	2.04064
Long	1	2.03852
Long	1	2.04095
Long	1	2.04162
Long	1	2.04087
Long	1	2.03959
Long	1	2.03869
Long	1	2.04646
Long	1	2.04775
Long	1	2.04804
Long	1	2.0506
Long	1	2.04869
Long	1	2.04776
Long	1	2.04622
Long	1	2.04833
Long	1	2.0488
Long	1	2.04975
Long	1	2.05019
Long	1	2.03896
Long	1	2.03978
Long	1	2.03756
Long	1	2.0523
Long	1	2.0528
Long	1	2.05367
Long	1	2.05593
Long	1	2.05674
Long	1	2.05875
Long	1	2.02506
Long	1	2.03313
Long	1	2.03483
Long	1	2.03626
Long	1	2.03737
Long	1	2.03915
Long	1	2.04044
Long	1	2.04253
Long	1	2.04402
Long	1	2.04645
Long	1	2.0474
Long	1	2.05066
Long	1	2.05191
Long	1	2.05407
Long	1	2.05516
Long	1	2.05614
Long	1	2.05553
Long	1	2.05389
Long	1	2.05747
Long	1	2.05684
Long	1	2.05777
Long	1	2.05744
Long	1	2.06072
Long	1	2.05985
Long	1	2.06215
Long	1	2.06043
Long	1	2.06233
Long	1	2.06186
Long	1	2.06236
Long	1	2.06626
Long	1	2.06578
Long	1	2.06822
Long	1	2.06847
Long	1	2.06924
Long	1	2.07317
Long	1	2.07277
Long	1	2.07422
Long	1	2.07352
Long	1	2.07574
Long	1	2.07665
Long	1	2.07987
Long	1	2.07695
Long	1	2.074
Long	1	2.0742
Long	1	2.07459
Long	1	2.0753
Long	1	2.07417
Long	1	2.07489
Long	1	2.07524
Long	1	2.07987
Long	1	2.07711
Long	1	2.08014
Long	1	2.08081
Long	1	2.08356
Long	1	2.08586
Long	1	2.08507
Long	1	2.08477
Long	1	2.08516
Long	1	2.07939
Long	1	2.07951
Long	1	2.07975
Long	1	2.07985
Long	1	2.08017
Long	1	2.08472
Long	1	2.08501
Long	1	2.07849
Long	1	2.08215
Long	1	2.08232
Long	1	2.08412
Long	1	2.08663
Long	1	2.08723
Long	1	2.0894
Long	1	2.09175
Long	1	2.0987
Long	1	2.09875
Long	1	2.10025
Long	1	2.10474
Long	1	2.10134
Long	1	2.1029
Long	1	2.10364
Long	1	2.10456
Long	1	2.0946
Long	1	2.09838
Long	1	2.10017
Long	1	2.10213
Long	1	2.09365
Long	1	2.09904
Long	1	2.09898
Long	1	2.10131
Long	1	2.10323
Long	1	2.1031
Long	1	2.11111
Long	1	2.11174
Long	1	2.11399
Long	1	2.11828
Long	1	2.12353
Long	1	2.12628
Long	1	2.12998
Long	1	2.13473
Long	1	2.14083
Long	1	2.143
Long	1	2.1517
Long	1	2.15987
Long	1	2.16683
Long	1	2.1703
Long	1	2.17337
Long	1	2.18206
Long	1	2.18572
Long	1	2.18412
Long	1	2.18726
Long	1	2.18372
Long	1	2.18531
Long	1	2.18512
Long	1	2.19054
Long	1	2.1931
Long	1	2.19997
Long	1	2.19977
Long	1	2.20241
Long	1	2.20624
Long	1	2.21391
Long	1	2.20993
Long	1	2.22674
Long	1	2.23948
Long	1	2.23894
Long	1	2.24244
Long	1	2.24552
Long	1	2.24466
Long	1	2.24593
Long	1	2.25265
Long	1	2.25671
Long	1	2.26015
Long	1	2.27117
Long	1	2.27418
Long	1	2.26985
Long	1	2.27619
Long	1	2.27748
Long	1	2.27722
Long	1	2.28033
Long	1	2.28262
Long	1	2.28092
Long	1	2.28997
Long	1	2.29525
Long	1	2.29521
Long	1	2.29736
Long	1	2.29751
Long	1	2.30113
Long	1	2.30528
Long	1	2.30914
Long	1	2.31651
Long	1	2.31556
Long	1	2.3228
Long	1	2.32451
Long	1	2.32402
Long	1	2.32413
Long	1	2.32401
Long	1	2.32503
Long	1	2.32982
Long	1	2.33068
Long	1	2.3321
Long	1	2.3333
Long	1	2.33585
Long	1	2.33817
Long	1	2.33809
Long	1	2.33573
Long	1	2.33872
Long	1	2.33993
Long	1	2.34325
Long	1	2.34289
Long	1	2.34413
Long	1	2.35908
Long	1	2.36332
Long	1	2.36367
Long	1	2.36313
Long	1	2.3624
Long	1	2.36544
Long	1	2.36539
Long	1	2.35851
Long	1	2.3614
Long	1	2.35879
Long	1	2.35945
Long	1	2.35651
Long	1	2.35725
Long	1	2.35661
Long	1	2.35284
Long	1	2.35255
Long	1	2.35102
Long	1	2.351
Long	1	2.34718
Long	1	2.34626
Long	1	2.34522
Long	1	2.34388
Long	1	2.34397
Long	1	2.34385
Long	1	2.33799
Long	1	2.3382
Long	1	2.33886
Long	1	2.3368
Long	1	2.3363
Long	1	2.33639
Long	1	2.33809
Long	1	2.33743
Long	1	2.33608
Long	1	2.33716
Long	1	2.33429
Long	1	2.33485
Long	1	2.33413
Long	1	2.33473
Long	1	2.33575
Long	1	2.33711
Long	1	2.33704
Long	1	2.33588
Long	1	2.3373
Long	1	2.33999
Long	1	2.33926
Long	1	2.33787
Long	1	2.33786
Long	1	2.33458
Long	1	2.33498
Long	1	2.33806
Long	1	2.33805
Long	1	2.33897
Long	1	2.34076
Long	1	2.34317
Long	1	2.34256
Long	1	2.34205
Long	1	2.34656
Long	1	2.35136
Long	1	2.34911
Long	1	2.35438
Long	1	2.35123
Long	1	2.35153
Long	1	2.35313
Long	1	2.35802
Long	1	2.35631
Long	1	2.36127
Long	1	2.36007
Long	1	2.35998
Long	1	2.36163
Long	1	2.36443
Long	1	2.36431
Long	1	2.36611
Long	1	2.36984
Long	1	2.36992
Long	1	2.37035
Long	1	2.37027
Long	1	2.36785
Long	1	2.36679
Long	1	2.3688
Long	1	2.3721
Long	1	2.37398
Long	1	2.37244
Long	1	2.37243
Long	1	2.37251
Long	1	2.37071
Long	1	2.37438
Long	1	2.37606
Long	1	2.37529
Long	1	2.37481
Long	1	2.39063
Long	1	2.39137
Long	1	2.39161
Long	1	2.39027
Long	1	2.39032
Long	1	2.39142
Long	1	2.44393
Long	1	2.43922
Long	1	2.4398
Long	1	2.43768
Long	1	2.43638
Long	1	2.4348
Long	1	2.43101
Long	1	2.43247
Long	1	2.43298
Long	1	2.43208
Long	1	2.43422
Long	1	2.43433
Long	1	2.43524
Long	1	2.43469
Long	1	2.43639
Long	1	2.43463
Long	1	2.43576
Long	1	2.43734
Long	1	2.43928
Long	1	2.44047
Long	1	2.43766
Long	1	2.4401
Long	1	2.44039
Long	1	2.44144
Long	1	2.44154
Long	1	2.44315
Long	1	2.44567
Long	1	2.44693
Long	1	2.44539
Long	1	2.44754
Long	1	2.45144
Long	1	2.45515
Long	1	2.45786
Long	1	2.46403
Long	1	2.46723
Long	1	2.46805
Long	1	2.47454
Long	1	2.47812
Long	1	2.47963
Long	1	2.47818
Long	1	2.4755
Long	1	2.48211
Long	1	2.48208
Long	1	2.48561
Long	1	2.49071
Long	1	2.49184
Long	1	2.5012
Long	1	2.50857
Long	1	2.50228
Long	1	2.51164
Long	1	2.5115
Long	1	2.51392
Long	1	2.51263
Long	1	2.51537
Long	1	2.52993
Long	1	2.53288
Long	1	2.5321
Long	1	2.54274
Long	1	2.53884
Long	1	2.53917
Long	1	2.53787
Long	1	2.53332
Long	1	2.53269
Long	1	2.53269
Long	1	2.53267
Long	1	2.53208
Long	1	2.52891
Long	1	2.5302
Long	1	2.52896
Long	1	2.52981
Long	1	2.53144
Long	1	2.53323
Long	1	2.5327
Long	1	2.53902
Long	1	2.54094
Long	1	2.53797
Long	1	2.53847
Long	1	2.53523
Long	1	2.5329
Long	1	2.53559
Long	1	2.5351
Long	1	2.53133
Long	1	2.53049
Long	1	2.53285
Long	1	2.53604
Long	1	2.53674
Long	1	2.54072
Long	1	2.5411
Long	1	2.54323
Long	1	2.54506
Long	1	2.54694
Long	1	2.54709
Long	1	2.54864
Long	1	2.54785
Long	1	2.55186
Long	1	2.55005
Long	1	2.55263
Long	1	2.56034
Long	1	2.56119
Long	1	2.55905
Long	1	2.55725
Long	1	2.55836
Long	1	2.55646
Long	1	2.55827
Long	1	2.56169
Long	1	2.56809
Long	1	2.57803
Long	1	2.58096
Long	1	2.58216
Long	1	2.58573
Long	1	2.5907
Long	1	2.59249
Long	1	2.59351
Long	1	2.59517
Long	1	2.6011
Long	1	2.605
Long	1	2.60731
Long	1	2.6093
Long	1	2.61618
Long	1	2.61732
Long	1	2.62016
Long	1	2.62492
Long	1	2.63063
Long	1	2.63352
Long	1	2.63601
Long	1	2.64388
Long	1	2.64514
Long	1	2.64589
Long	1	2.64841
Long	1	2.64949
Long	1	2.65333
Long	1	2.65667
Long	1	2.65885
Long	1	2.66281
Long	1	2.66823
Long	1	2.67125
Long	1	2.67264
Long	1	2.67676
Long	1	2.67928
Long	1	2.68159
Long	1	2.68882
Long	1	2.69283
Long	1	2.69536
Long	1	2.69892
Long	1	2.70395
Long	1	2.71374
Long	1	2.71773
Long	1	2.72176
Long	1	2.72957
Long	1	2.73983
Long	1	2.7466
Long	1	2.74965
Long	1	2.75371
Long	1	2.75543
Long	1	2.75938
Long	1	2.76582
Long	1	2.76756
Long	1	2.77417
Long	1	2.77673
Long	1	2.77741
Long	1	2.77892
Long	1	2.78534
Long	1	2.78992
Long	1	2.79161
Long	1	2.79332
Long	1	2.79609
Long	1	2.80144
Long	1	2.80536
Long	1	2.81041
Long	1	2.81348
Long	1	2.82002
Long	1	2.82111
Long	1	2.82823
Long	1	2.83112
Long	1	2.83203
Long	1	2.83611
Long	1	2.84175
Long	1	2.84519
Long	1	2.84766
Long	1	2.8499
Long	1	2.85649
Long	1	2.8576
Long	1	2.85762
Long	1	2.86177
Long	1	2.86412
Long	1	2.86695
Long	1	2.87087
Long	1	2.87097
Long	1	2.87276
Long	1	2.87649
Long	1	2.87711
Long	1	2.88073
Long	1	2.8848
Long	1	2.88656
Long	1	2.89452
Long	1	2.89536
Long	1	2.89804
Long	1	2.90458
Long	1	2.90856
Long	1	2.90925
Long	1	2.91364
Long	1	2.92013
Long	1	2.92674
Long	1	2.9259
Long	1	2.92695
Long	1	2.92758
Long	1	2.92175
Long	1	2.92327
Long	1	2.9284
Long	1	2.93121
Long	1	2.93224
Long	1	2.9336
Long	1	2.93494
Long	1	2.93373
Long	1	2.93461
Long	1	2.93282
Long	1	2.92855
Long	1	2.92763
Long	1	2.9317
Long	1	2.93284
Long	1	2.91935
Long	1	2.92172
Long	1	2.92859
Long	1	2.93614
Long	1	2.93737
Long	1	2.93799
Long	1	2.9412
Long	1	2.94243
Long	1	2.94558
Long	1	2.94776
Long	1	2.94989
Long	1	2.95424
Long	1	2.95501
Long	1	2.9602
Long	1	2.96345
Long	1	2.96521
Long	1	2.97406
Long	1	2.97679
Long	1	2.98082
Long	1	2.98276
Long	1	2.9816
Long	1	2.98301
Long	1	2.98317
Long	1	2.98622
Long	1	2.98548
Long	1	2.99055
Long	1	2.99153
Long	1	2.99136
Long	1	2.99471
Long	1	3.00436
Long	1	3.00948
Long	1	3.00704
Long	1	3.0113
Long	1	3.01314
Long	1	3.01488
Long	1	3.01487
Long	1	3.01755
Long	1	3.0166
Long	1	3.01594
Long	1	3.01794
Long	1	3.0166
Long	1	3.01875
Long	1	3.03702
Long	1	3.03784
Long	1	3.03716
Long	1	3.03864
Long	1	3.04198
Long	1	3.0427
Long	1	3.04452
Long	1	3.03992
Long	1	3.04382
Long	1	3.04395
Long	1	3.04596
Long	1	3.04915
Long	1	3.05417
Long	1	3.06017
Long	1	3.06574
Long	1	3.07065
Long	1	3.07299
Long	1	3.07556
Long	1	3.07962
Long	1	3.0813
Long	1	3.08125
Long	1	3.07966
Long	1	3.08649
Long	1	3.09107
Long	1	3.09166
Long	1	3.09567
Long	1	3.09655
Long	1	3.09569
Long	1	3.09824
Long	1	3.10031
Long	1	3.10173
Long	1	3.10122
Long	1	3.10424
Long	1	3.10261
Long	1	3.10407
Long	1	3.10689
Long	1	3.11583
Long	1	3.11833
Long	1	3.1215
Long	1	3.11962
Long	1	3.12211
Long	1	3.11949
Long	1	3.11643
Long	1	3.11748
Long	1	3.12834
Long	1	3.12809
Long	1	3.12868
Long	1	3.127
Long	1	3.12751
Long	1	3.12699
Long	1	3.12155
Long	1	3.11747
Long	1	3.11379
Long	1	3.11463
Long	1	3.11201
Long	1	3.11068
Long	1	3.10959
Long	1	3.10904
Long	1	3.11374
Long	1	3.11171
Long	1	3.11093
Long	1	3.1098
Long	1	3.1104
Long	1	3.11117
Long	1	3.10894
Long	1	3.10771
Long	1	3.10389
Long	1	3.10605
Long	1	3.10236
Long	1	3.10029
Long	1	3.09918
Long	1	3.09682
Long	1	3.09662
Long	1	3.09083
Long	1	3.09173
Long	1	3.09104
Long	1	3.08528
Long	1	3.07967
Long	1	3.07823
Long	1	3.07614
Long	1	3.07127
Long	1	3.06953
Long	1	3.06964
Long	1	3.07012
Long	1	3.06919
Long	1	3.06634
Long	1	3.06559
Long	1	3.06557
Long	1	3.06707
Long	1	3.06703
Long	1	3.069
Long	1	3.07011
Long	1	3.07133
Long	1	3.07311
Long	1	3.07024
Long	1	3.07244
Long	1	3.07386
Long	1	3.07676
Long	1	3.07991
Long	1	3.07946
Long	1	3.08073
Long	1	3.08147
Long	1	3.08433
Long	1	3.08643
Long	1	3.08424
Long	1	3.08427
Long	1	3.08392
Long	1	3.08279
Long	1	3.08306
Long	1	3.0819
Long	1	3.07723
Long	1	3.07581
Long	1	3.06999
Long	1	3.06784
Long	1	3.06875
Long	1	3.06832
Long	1	3.06808
Long	1	3.0678
Long	1	3.06576
Long	1	3.06452
Long	1	3.06502
Long	1	3.06591
Long	1	3.06282
Long	1	3.06129
Long	1	3.05769
Long	1	3.05572
Long	1	3.05621
Long	1	3.05569
Long	1	3.05442
Long	1	3.05063
Long	1	3.03611
Long	1	3.03332
Long	1	3.03183
Long	1	3.02948
Long	1	3.03073
Long	1	3.03057
Long	1	3.03253
Long	1	3.02931
Long	1	3.02899
Long	1	3.0309
Long	1	3.02996
Long	1	3.02972
Long	1	3.02846
Long	1	3.02641
Long	1	3.02768
Long	1	3.02742
Long	1	3.0273
Long	1	3.02887
Long	1	3.02911
Long	1	3.02472
Long	1	3.02418
Long	1	3.02565
Long	1	3.02779
Long	1	3.02716
Long	1	3.02705
Long	1	3.02769
Long	1	3.02983
Long	1	3.03153
Long	1	3.0315
Long	1	3.02929
Long	1	3.02985
Long	1	3.03345
Long	1	3.03704
Long	1	3.03754
Long	1	3.03469
Long	1	3.03819
Long	1	3.03988
Long	1	3.03732
Long	1	3.0343
Long	1	3.03187
Long	1	3.03082
Long	1	3.02874
Long	1	3.02632
Long	1	3.02551
Long	1	3.02555
Long	1	3.0245
Long	1	3.02381
Long	1	3.02345
Long	1	3.02382
Long	1	3.02605
Long	1	3.02829
Long	1	3.027
Long	1	3.02953
Long	1	3.02752
Long	1	3.02988
Long	1	3.02779
Long	1	3.02635
Long	1	3.02386
Long	1	3.01766
Long	1	3.01598
Long	1	3.01453
Long	1	3.01288
Long	1	3.01427
Long	1	3.01467
Long	1	3.01393
Long	1	3.01417
Long	1	3.0151
Long	1	3.01253
Long	1	3.0102
Long	1	3.01066
Long	1	3.00962
Long	1	3.00844
Long	1	3.00896
Long	1	3.00343
Long	1	3.00265
Long	1	3.00226
Long	1	3.00187
Long	1	3.00042
Long	1	2.99861
Long	1	2.99985
Long	1	3.00069
Long	1	3.00165
Long	1	3.003
Long	1	3.0068
Long	1	3.00459
Long	1	3.0042
Long	1	3.00832
Long	1	3.00771
Long	1	3.00692
Long	1	3.01039
Long	1	3.00894
Long	1	3.01003
Long	1	3.00881
Long	1	3.01128
Long	1	3.01083
Long	1	3.00962
Long	1	3.00838
Long	1	3.00958
Long	1	3.00938
Long	1	3.009
Long	1	3.01044
Long	1	3.0105
Long	1	3.00528
Long	1	3.00023
Long	1	3.00029
Long	1	2.99887
Long	1	2.99655
Long	1	2.99744
Long	1	2.9928
Long	1	2.99091
Long	1	2.99028
Long	1	2.99116
Long	1	2.9918
Long	1	2.99049
Long	1	2.96936
Long	1	2.96916
Long	1	2.9665
Long	1	2.96733
Long	1	2.97082
Long	1	2.97339
Long	1	2.95973
Long	1	2.96081
Long	1	2.96279
Long	1	2.96608
Long	1	2.9675
Long	1	2.97537
Long	1	2.97811
Long	1	2.97953
Long	1	2.97946
Long	1	2.98142
Long	1	2.9822
Long	1	2.98203
Long	1	2.98443
Long	1	2.9854
Long	1	2.98516
Long	1	2.98601
Long	1	2.98792
Long	1	2.9886
Long	1	2.99106
Long	1	2.99207
Long	1	2.99294
Long	1	2.99096
Long	1	2.994
Long	1	2.99673
Long	1	2.99831
Long	1	2.99826
Long	1	3.0023
Long	1	3.00402
Long	1	3.00523
Long	1	3.00623
Long	1	3.00636
Long	1	3.00822
Long	1	3.00881
Long	1	3.00896
Long	1	3.00791
Long	1	3.00308
Long	1	2.99992
Long	1	2.99966
Long	1	3.00121
Long	1	3.00236
Long	1	3.00538
Long	1	3.00539
Long	1	3.0036
Long	1	3.00311
Long	1	3.00019
Long	1	3.00121
Long	1	2.99638
Long	1	2.99663
Long	1	2.99494
Long	1	2.98885
Long	1	2.9932
Long	1	2.99534
Long	1	2.99659
Long	1	2.99693
Long	1	2.99935
Long	1	2.99944
Long	1	3.00054
Long	1	3.0047
Long	1	3.00429
Long	1	3.0065
Long	1	3.00925
Long	1	3.00999
Long	1	3.00866
Long	1	3.00793
Long	1	3.0089
Long	1	3.00824
Long	1	3.00948
Long	1	3.00999
Long	1	3.01045
Long	1	3.0118
Long	1	3.01251
Long	1	3.01439
Long	1	3.01507
Long	1	3.01862
Long	1	3.02093
Long	1	3.02233
Long	1	3.02231
Long	1	3.02325
Long	1	3.02378
Long	1	3.02359
Long	1	3.02301
Long	1	3.02565
Long	1	3.05506
Long	1	3.05347
Long	1	3.05373
Long	1	3.05502
Long	1	3.05557
Long	1	3.05791
Long	1	3.05711
Long	1	3.05899
Long	1	3.05651
Long	1	3.05959
Long	1	3.05921
Long	1	3.06066
Long	1	3.06105
Long	1	3.06181
Long	1	3.06182
Long	1	3.06193
Long	1	3.06348
Long	1	3.06493
Long	1	3.06488
Long	1	3.06335
Long	1	3.06269
Long	1	3.05983
Long	1	3.06051
Long	1	3.05923
Long	1	3.06108
Long	1	3.06059
Long	1	3.05974
Long	1	3.0586
Long	1	3.06011
Long	1	3.06142
Long	1	3.0642
Long	1	3.06408
Long	1	3.06545
Long	1	3.06319
Long	1	3.0659
Long	1	3.06549
Long	1	3.06477
Long	1	3.06236
Long	1	3.05936
Long	1	3.05983
Long	1	3.05695
Long	1	3.05469
Long	1	3.05321
Long	1	3.05467
Long	1	3.05795
Long	1	3.05913
Long	1	3.06366
Long	1	3.06378
Long	1	3.066
Long	1	3.06664
Long	1	3.06444
Long	1	3.06697
Long	1	3.06843
Long	1	3.07005
Long	1	3.069
Long	1	3.07148
Long	1	3.07298
Long	1	3.07411
Long	1	3.07615
Long	1	3.08017
Long	1	3.0819
Long	1	3.08422
Long	1	3.08679
Long	1	3.08974
Long	1	3.08704
Long	1	3.08591
Long	1	3.08027
Long	1	3.08152
Long	1	3.07659
Long	1	3.07421
Long	1	3.07009
Long	1	3.06928
Long	1	3.06697
Long	1	3.06585
Long	1	3.06272
Long	1	3.06239
Long	1	3.0627
Long	1	3.06352
Long	1	3.06184
Long	1	3.06259
Long	1	3.06179
Long	1	3.06293
Long	1	3.06311
Long	1	3.06394
Long	1	3.06698
Long	1	3.07143
Long	1	3.07402
Long	1	3.07585
Long	1	3.07768
Long	1	3.08103
Long	1	3.08177
Long	1	3.0834
Long	1	3.08351
Long	1	3.08334
Long	1	3.08285
Long	1	3.09277
Long	1	3.09497
Long	1	3.09687
Long	1	3.0958
Long	1	3.09613
Long	1	3.09557
Long	1	3.10035
Long	1	3.09635
Long	1	3.09775
Long	1	3.09313
Long	1	3.0936
Long	1	3.09288
Long	1	3.0923
Long	1	3.09377
Long	1	3.09569
Long	1	3.09253
Long	1	3.09268
Long	1	3.09046
Long	1	3.09069
Long	1	3.09039
Long	1	3.09235
Long	1	3.09513
Long	1	3.09504
Long	1	3.09603
Long	1	3.09256
Long	1	3.0935
Long	1	3.0943
Long	1	3.09686
Long	1	3.09468
Long	1	3.09554
Long	1	3.09613
Long	1	3.09662
Long	1	3.09268
Long	1	3.09358
Long	1	3.09427
Long	1	3.09462
Long	1	3.09339
Long	1	3.09262
Long	1	3.09335
Long	1	3.09484
Long	1	3.09848
Long	1	3.09918
Long	1	3.09925
Long	1	3.09515
Long	1	3.09343
Long	1	3.09093
Long	1	3.09117
Long	1	3.09127
Long	1	3.08855
Long	1	3.089
Long	1	3.09102
Long	1	3.08951
Long	1	3.08435
Long	1	3.08285
Long	1	3.08181
Long	1	3.08143
Long	1	3.07845
Long	1	3.0756
Long	1	3.07684
Long	1	3.07749
Long	1	3.07568
Long	1	3.07631
Long	1	3.07675
Long	1	3.07675
Long	1	3.07738
Long	1	3.07816
Long	1	3.07973
Long	1	3.08097
Long	1	3.07933
Long	1	3.08023
Long	1	3.07985
Long	1	3.07882
Long	1	3.07757
Long	1	3.0764
Long	1	3.07471
Long	1	3.07458
Long	1	3.07489
Long	1	3.0723
Long	1	3.07163
Long	1	3.07152
Long	1	3.07162
Long	1	3.07211
Long	1	3.07174
Long	1	3.07161
Long	1	3.07167
Long	1	3.07216
Long	1	3.07305
Long	1	3.07081
Long	1	3.06315
Long	1	3.06064
Long	1	3.06005
Long	1	3.05986
Long	1	3.06034
Long	1	3.06135
Long	1	3.05889
Long	1	3.05955
Long	1	3.0599
Long	1	3.06042
Long	1	3.06122
Long	1	3.0534
Long	1	3.05421
Long	1	3.05443
Long	1	3.0543
Long	1	3.05394
Long	1	3.05335
Long	1	3.05329
Long	1	3.052
Long	1	3.04999
Long	1	3.05099
Long	1	3.05076
Long	1	3.04927
Long	1	3.04807
Long	1	3.04737
Long	1	3.04782
Long	1	3.0452
Long	1	3.0407
Long	1	3.03971
Long	1	3.03622
Long	1	3.03634
Long	1	3.03741
Long	1	3.03539
Long	1	3.03623
Long	1	3.03623
Long	1	3.03622
Long	1	3.03371
Long	1	3.0334
Long	1	3.02871
Long	1	3.02981
Long	1	3.03168
Long	1	3.03289
Long	1	3.0331
Long	1	3.03388
Long	1	3.03609
Long	1	3.03804
Long	1	3.03734
Long	1	3.04008
Long	1	3.04291
Long	1	3.04435
Long	1	3.04153
Long	1	3.03953
Long	1	3.03795
Long	1	3.03702
Long	1	3.03363
Long	1	3.03533
Long	1	3.03553
Long	1	3.03074
Long	1	3.0298
Long	1	3.02927
Long	1	3.02712
Long	1	3.02725
Long	1	3.02607
Long	1	3.01796
Long	1	3.01627
Long	1	3.01471
Long	1	3.01164
Long	1	3.00824
Long	1	3.00607
Long	1	3.00642
Long	1	3.00605
Long	1	3.00485
Long	1	3.00448
Long	1	3.00797
Long	1	3.00698
Long	1	3.00693
Long	1	3.00897
Long	1	3.00987
Long	1	3.01066
Long	1	3.01007
Long	1	3.01066
Long	1	3.0114
Long	1	3.01289
Long	1	3.01358
Long	1	3.01379
Long	1	3.01368
Long	1	3.01411
Long	1	3.0148
Long	1	3.01377
Long	1	3.01367
Long	1	3.01173
Long	1	3.01226
Long	1	3.01231
Long	1	3.01196
Long	1	3.00983
Long	1	3.0055
Long	1	3.00397
Long	1	3.00384
Long	1	3.00343
Long	1	3.0009
Long	1	2.99943
Long	1	2.99976
Long	1	3.00048
Long	1	3.00275
Long	1	2.99964
Long	1	3.00142
Long	1	3.00174
Long	1	3.00203
Long	1	3.00021
Long	1	3.00077
Long	1	2.99811
Long	1	2.99854
Long	1	2.99669
Long	1	2.99533
Long	1	2.99219
Long	1	2.99256
Long	1	2.9957
Long	1	2.9962
Long	1	2.99298
Long	1	2.9932
Long	1	2.99366
Long	1	2.99371
Long	1	2.99473
Long	1	2.9926
Long	1	2.99305
Long	1	2.99345
Long	1	2.98847
Long	1	2.98884
Long	1	2.98927
Long	1	2.99073
Long	1	2.98962
Long	1	2.98941
Long	1	2.98897
Long	1	2.98993
Long	1	2.98991
Long	1	2.98997
Long	1	2.99001
Long	1	2.99197
Long	1	2.99169
Long	1	2.99204
Long	1	2.99495
Long	1	2.99582
Long	1	2.99658
Long	1	2.99746
Long	1	2.99484
Long	1	2.99542
Long	1	2.9956
Long	1	2.99754
Long	1	2.99836
Long	1	2.99888
Long	1	3.00038
Long	1	3.00268
Long	1	3.00453
Long	1	3.00499
Long	1	3.01086
Long	1	3.01009
Long	1	3.01007
Long	1	3.00865
Long	1	3.01462
Long	1	3.01374
Long	1	3.01568
Long	1	3.01583
Long	1	3.01771
Long	1	3.02127
Long	1	3.02109
Long	1	3.02106
Long	1	3.02228
Long	1	3.02249
Long	1	3.02225
Long	1	3.02225
Long	1	3.02218
Long	1	3.02221
Long	1	3.02218
Long	1	3.02207
Long	1	3.02295
Long	1	3.02134
Long	1	3.02221
Long	1	3.02378
Long	1	3.02415
Long	1	3.0244
Long	1	3.0258
Long	1	3.02514
Long	1	3.02399
Long	1	3.02302
Long	1	3.02197
Long	1	3.02112
Long	1	3.02297
Long	1	3.02191
Long	1	3.0239
Long	1	3.02398
Long	1	3.02488
Long	1	3.02495
Long	1	3.02199
Long	1	3.0214
Long	1	3.02123
Long	1	3.02668
Long	1	3.02671
Long	1	3.02581
Long	1	3.02414
Long	1	3.02287
Long	1	3.02216
Long	1	3.02302
Long	1	3.02312
Long	1	3.02292
Long	1	3.02206
Long	1	3.0205
Long	1	3.02046
Long	1	3.0204
Long	1	3.02115
Long	1	3.02114
Long	1	3.02121
Long	1	3.02065
Long	1	3.0202
Long	1	3.02025
Long	1	3.02023
Long	1	3.0193
Long	1	3.01934
Long	1	3.01969
Long	1	3.02199
Long	1	3.02675
Long	1	3.02865
Long	1	3.03498
Long	1	3.03572
Long	1	3.03685
Long	1	3.0359
Long	1	3.03678
Long	1	3.03666
Long	1	3.03581
Long	1	3.03497
Long	1	3.03424
Long	1	3.03579
Long	1	3.03481
Long	1	3.03237
Long	1	3.0342
Long	1	3.03392
Long	1	3.03334
Long	1	3.03122
Long	1	3.03066
Long	1	3.03019
Long	1	3.03038
Long	1	3.0311
Long	1	3.02926
Long	1	3.0278
Long	1	3.02746
Long	1	3.03414
Long	1	3.03188
Long	1	3.03296
Long	1	3.0313
Long	1	3.03299
Long	1	3.03196
Long	1	3.03213
Long	1	3.03292
Long	1	3.03472
Long	1	3.03471
Long	1	3.0321
Long	1	3.03876
Long	1	3.03958
Long	1	3.04023
Long	1	3.04197
Long	1	3.04297
Long	1	3.04388
Long	1	3.04282
Long	1	3.04306
Long	1	3.04224
Long	1	3.04242
Long	1	3.042
Long	1	3.04208
Long	1	3.04126
Long	1	3.042
Long	1	3.04019
Long	1	3.04001
Long	1	3.04383
Long	1	3.04583
Long	1	3.04647
Long	1	3.04862
Long	1	3.04936
Long	1	3.0511
Long	1	3.05677
Long	1	3.05761
Long	1	3.05943
Long	1	3.06572
Long	1	3.07033
Long	1	3.07309
Long	1	3.07685
Long	1	3.07953
Long	1	3.08235
Long	1	3.08683
Long	1	3.09409
Long	1	3.09599
Long	1	3.10046
Long	1	3.10334
Long	1	3.10782
Long	1	3.11341
Long	1	3.11504
Long	1	3.11781
Long	1	3.11878
Long	1	3.11971
Long	1	3.11955
Long	1	3.12321
Long	1	3.12405
Long	1	3.12391
Long	1	3.12566
Long	1	3.12832
Long	1	3.12926
Long	1	3.12792
Long	1	3.12968
Long	1	3.13057
Long	1	3.13338
Long	1	3.13517
Long	1	3.13893
Long	1	3.14068
Long	1	3.14145
Long	1	3.13884
Long	1	3.13615
Long	1	3.13338
Long	1	3.13066
Long	1	3.12888
Long	1	3.12685
Long	1	3.12708
Long	1	3.12607
Long	1	3.12519
Long	1	3.12519
Long	1	3.11509
Long	1	3.11338
Long	1	3.11333
Long	1	3.11242
Long	1	3.1116
Long	1	3.107
Long	1	3.10507
Long	1	3.10429
Long	1	3.10419
Long	1	3.10142
Long	1	3.10149
Long	1	3.10145
Long	1	3.10149
Long	1	3.10145
Long	1	3.10145
Long	1	3.10167
Long	1	3.10153
Long	1	3.10517
Long	1	3.10422
Long	1	3.10598
Long	1	3.10611
Long	1	3.10705
Long	1	3.10524
Long	1	3.1051
Long	1	3.1051
Long	1	3.10514
Long	1	3.1024
Long	1	3.10247
Long	1	3.10152
Long	1	3.10145
Long	1	3.10057
Long	1	3.09969
Long	1	3.10236
Long	1	3.10051
Long	1	3.10057
Long	1	3.0961
Long	1	3.09621
Long	1	3.09145
Long	1	3.08863
Long	1	3.08692
Long	1	3.08592
Long	1	3.08596
Long	1	3.08419
Long	1	3.08506
Long	1	3.08501
Long	1	3.08414
Long	1	3.08421
Long	1	3.08146
Long	1	3.08056
Long	1	3.08051
Long	1	3.07888
Long	1	3.07866
Long	1	3.07702
Long	1	3.07495
Long	1	3.07326
Long	1	3.06687
Long	1	3.06672
Long	1	3.06511
Long	1	3.05902
Long	1	3.05694
Long	1	3.05676
Long	1	3.056
Long	1	3.05402
Long	1	3.05224
Long	1	3.05022
Long	1	3.04397
Long	1	3.04214
Long	1	3.04309
Long	1	3.04335
Long	1	3.0411
Long	1	3.04036
Long	1	3.04142
Long	1	3.04115
Long	1	3.04122
Long	1	3.04122
Long	1	3.03957
Long	1	3.03576
Long	1	3.03309
Long	1	3.02888
Long	1	3.0267
Long	1	3.02651
Long	1	3.02674
Long	1	3.02295
Long	1	3.01849
Long	1	3.01845
Long	1	3.01034
Long	1	3.00824
Long	1	3.00187
Long	1	2.99479
Long	1	2.99646
Long	1	2.99555
Long	1	2.99548
Long	1	2.99285
Long	1	2.98936
Long	1	2.98674
Long	1	2.98498
Long	1	2.98485
Long	1	2.98473
Long	1	2.98486
Long	1	2.98293
Long	1	2.98099
Long	1	2.97921
Long	1	2.97583
Long	1	2.97367
Long	1	2.97197
Long	1	2.96849
Long	1	2.96805
Long	1	2.9642
Long	1	2.96379
Long	1	2.96482
Long	1	2.96773
Long	1	2.96618
Long	1	2.96524
Long	1	2.96358
Long	1	2.96367
Long	1	2.96399
Long	1	2.96183
Long	1	2.95979
Long	1	2.95822
Long	1	2.95626
Long	1	2.9527
Long	1	2.94725
Long	1	2.9453
Long	1	2.9436
Long	1	2.94394
Long	1	2.94185
Long	1	2.94056
Long	1	2.93871
Long	1	2.93899
Long	1	2.93871
Long	1	2.9369
Long	1	2.93473
Long	1	2.93454
Long	1	2.93023
Long	1	2.92869
Long	1	2.92852
Long	1	2.92888
Long	1	2.92837
Long	1	2.92393
Long	1	2.92265
Long	1	2.92081
Long	1	2.91667
Long	1	2.91412
Long	1	2.91479
Long	1	2.91306
Long	1	2.91293
Long	1	2.91158
Long	1	2.91121
Long	1	2.91164
Long	1	2.91134
Long	1	2.91134
Long	1	2.90943
Long	1	2.90392
Long	1	2.90076
Long	1	2.90067
Long	1	2.90172
Long	1	2.90164
Long	1	2.90114
Long	1	2.90029
Long	1	2.90056
Long	1	2.90046
Long	1	2.8983
Long	1	2.89869
Long	1	2.89632
Long	1	2.89623
Long	1	2.89516
Long	1	2.8945
Long	1	2.8911
Long	1	2.8889
Long	1	2.88951
Long	1	2.88939
Long	1	2.88703
Long	1	2.88693
Long	1	2.88492
Long	1	2.88106
Long	1	2.87895
Long	1	2.88009
Long	1	2.87959
Long	1	2.8795
Long	1	2.8794
Long	1	2.87931
Long	1	2.87926
Long	1	2.88104
Long	1	2.88094
Long	1	2.88134
Long	1	2.88129
Long	1	2.8807
Long	1	2.8806
Long	1	2.88136
Long	1	2.88249
Long	1	2.88335
Long	1	2.885
Long	1	2.88686
Long	1	2.88809
Long	1	2.89189
Long	1	2.89576
Long	1	2.90028
Long	1	2.90188
Long	1	2.90576
Long	1	2.91293
Long	1	2.91877
Long	1	2.92194
Long	1	2.92581
Long	1	2.93145
Long	1	2.93331
Long	1	2.93502
Long	1	2.93875
Long	1	2.94273
Long	1	2.94515
Long	1	2.94884
Long	1	2.95174
Long	1	2.95553
Long	1	2.96198
Long	1	2.9672
Long	1	2.97276
Long	1	2.9744
Long	1	2.98181
Long	1	2.98454
Long	1	2.9861
Long	1	2.98654
Long	1	2.98831
Long	1	2.9918
Long	1	2.99568
Long	1	2.9973
Long	1	3.00103
Long	1	3.00631
Long	1	3.00642
Long	1	3.00932
Long	1	3.0083
Long	1	3.00833
Long	1	3.01018
Long	1	3.01177
Long	1	3.01188
Long	1	3.01563
Long	1	3.01908
Long	1	3.02123
Long	1	3.02149
Long	1	3.02277
Long	1	3.02483
Long	1	3.02497
Long	1	3.02653
Long	1	3.02683
Long	1	3.03022
Long	1	3.03232
Long	1	3.0322
Long	1	3.03238
Long	1	3.03214
Long	1	3.03423
Long	1	3.03403
Long	1	3.0356
Long	1	3.03588
Long	1	3.03557
Long	1	3.03594
Long	1	3.04196
Long	1	3.04466
Long	1	3.04433
Long	1	3.04576
Long	1	3.04758
Long	1	3.05053
Long	1	3.05257
Long	1	3.05387
Long	1	3.05955
Long	1	3.05879
Long	1	3.0585
Long	1	3.0585
Long	1	3.05872
Long	1	3.05795
Long	1	3.05759
Long	1	3.05759
Long	1	3.05781
Long	1	3.0576
Long	1	3.0557
Long	1	3.0578
Long	1	3.05704
Long	1	3.05682
Long	1	3.05766
Long	1	3.05788
Long	1	3.05759
Long	1	3.05752
Long	1	3.05752
Long	1	3.05751
Long	1	3.05962
Long	1	3.06339
Long	1	3.06312
Long	1	3.06521
Long	1	3.06521
Long	1	3.0667
Long	1	3.06865
Long	1	3.06865
Long	1	3.07242
Long	1	3.07235
Long	1	3.07588
Long	1	3.08056
Long	1	3.08259
Long	1	3.08597
Long	1	3.0878
Long	1	3.08982
Long	1	3.09127
Long	1	3.09139
Long	1	3.09325
Long	1	3.09679
Long	1	3.09859
Long	1	3.09963
Long	1	3.09956
Long	1	3.10145
Long	1	3.10424
Long	1	3.10773
Long	1	3.10769
Long	1	3.11135
Long	1	3.1188
Long	1	3.1224
Long	1	3.1251
Long	1	3.12791
Long	1	3.13162
Long	1	3.13343
Long	1	3.13548
Long	1	3.13977
Long	1	3.1399
Long	1	3.14077
Long	1	3.14146
Long	1	3.13964
Long	1	3.13978
Long	1	3.13977
Long	1	3.13955
Long	1	3.13972
Long	1	3.13886
Long	1	3.13686
Long	1	3.13714
Long	1	3.13423
Long	1	3.12676
Long	1	3.1251
Long	1	3.1251
Long	1	3.12306
Long	1	3.12335
Long	1	3.12053
Long	1	3.11326
Long	1	3.1123
Long	1	3.10581
Long	1	3.09952
Long	1	3.1005
Long	1	3.09865
Long	1	3.09854
Long	1	3.09596
Long	1	3.09111
Long	1	3.08877
[truncated: 403,382+ more rows]
